# Supplementary material for: Genome-Wide Identification and Expression Profiling Analysis of WOX Family Protein-Encoded Genes in Triticeae Species
Source: Int J Mol Sci. 2021 Aug 28;22(17):9325. doi: 10.3390/ijms22179325 (PMC8431079; doi:10.3390/ijms22179325)
Supplement: Supplementary file 1 [file ijms-22-09325-s001.zip]

Archive with 1 entries (1 files):
- ijms-1285515-supplementary.pdf
